# Supplementary material for: Effects of straw mulching practices on soil nematode communities under walnut plantation
Source: Sci Rep. 2020 Sep 18;10:15351. doi: 10.1038/s41598-020-72530-5 (PMC7501230; doi:10.1038/s41598-020-72530-5)
Supplement: Supplementary file 1 — Supplementary file1 [file 41598_2020_72530_MOESM1_ESM.xlsx]

## Sheet: Title Page
			Effects of Straw Mulching Practices on Soil Nematode Communities under Walnut Plantation
			Dagang Song
			Akash Tariq
			Kaiwen Pan
			Wenkai Chen
			Aiping Zhang
			Xioming Sun
			Yi Ran
			Fanjiang Zeng

## Sheet: Summary table
Treatment	Soil moisture content	the total number of nematode/100g fresh soil	Number/100 g dry Soil	count/50g fresh soil	BF	FF	PP	OP	NBF	NFF	NPP	NOP	%BF	%FF	%PP	%OP	Tylenchus	Malenchus	Cephalenchus	Aglenchus	Filenchus	Lelenchus	Boleodorus	Paratylenchus	Pratylenchus	Hemicriconemoides	Helicotylenchus	Longidorus	Wilsonema	Rhabditis	Mesorhabditis	Mononchus	Acrobeles	Acrobeloides	Cephalobus	Eucephalobus	Anaplectus atubulatus	Chiloplacus	Cervidellus	Prismatolaimus	Alaimus	Amphidelus	Monhystrella	Aphelenchoides	Aphelenchus	Bitylenchus	Diphtherophora	Tylencholaimus	Achromadora
Rice+n	0.24	173	227.632	73	23	23	6	21	71.7195	71.7195	18.7094	65.4831	0.315068	0.315068	0.0821918	0.287671	2	0	0	0	1	0	0	0	2	0	1	0	0	0	0	1	0	0	1	1	1	0	0	6	4	3	0	23	0	0	0	0	14
	0.26	116	156.757	98	44	26	11	17	70.3806	41.5885	17.5951	27.1925	0.44898	0.265306	0.112245	0.173469	7	0	0	0	1	0	0	0	3	0	0	0	0	1	2	0	0	6	0	4	5	0	0	18	1	7	0	20	5	0	0	1	8
	0.22	117	150	108	47	24	15	22	65.2778	33.3333	20.8333	30.5556	0.435185	0.222222	0.138889	0.203704	2	2	0	0	3	0	3	0	0	0	5	0	1	0	25	0	0	0	3	3	2	0	1	5	2	3	1	9	14	1	0	0	11
Rice+1.5n	0.22	204	261.538	100	42	10	19	29	109.846	26.1538	49.6923	75.8462	0.42	0.1	0.19	0.29	6	4	0	0	1	0	4	0	3	1	0	0	2	2	5	1	0	0	0	2	4	1	1	16	7	1	0	10	0	0	0	0	8
	0.21	228	288.608	107	30	26	41	10	80.918	70.1289	110.588	26.9727	0.280374	0.242991	0.383178	0.0934579	11	0	1	1	9	0	3	0	4	0	1	1	1	0	2	0	0	1	5	7	1	0	0	3	4	4	2	25	0	0	1	0	1
	0.21	258	326.582	100	33	53	7	7	107.772	173.089	22.8608	22.8608	0.33	0.53	0.07	0.07	3	0	0	0	0	0	3	0	1	0	0	0	0	1	8	6	0	0	3	0	1	0	0	9	3	2	0	40	13	0	0	0	1
Rice+all n	0.21	160	202.532	106	23	37	11	35	43.9455	70.695	21.0174	66.8737	0.216981	0.349057	0.103774	0.330189	0	0	0	0	0	0	1	0	0	1	7	0	0	0	8	1	0	0	2	1	2	0	1	2	6	0	0	35	2	0	0	0	13
	0.22	145	185.897	105	17	40	11	37	30.0977	70.8181	19.475	65.5067	0.161905	0.380952	0.104762	0.352381	0	0	0	0	8	1	1	0	0	0	1	0	0	1	1	0	0	0	1	1	2	0	0	9	1	0	0	32	7	0	0	1	10
	0.21	167	211.392	100	42	38	4	16	88.7848	80.3291	8.4557	33.8228	0.42	0.38	0.04	0.16	1	0	0	0	1	0	0	0	1	0	1	0	0	0	0	0	0	1	3	6	4	0	1	13	10	3	1	32	1	5	0	0	9
Rape+n	0.25	116	154.667	100	51	4	27	18	78.88	6.18667	41.76	27.84	0.51	0.04	0.27	0.18	0	0	0	0	4	0	1	0	0	0	18	2	0	4	11	2	0	0	7	8	1	0	0	3	3	6	0	2	2	0	0	0	5
	0.21	127	160.759	99	28	4	34	33	45.4673	6.49533	55.2103	53.5865	0.282828	0.040404	0.343434	0.333333	0	0	0	0	2	0	1	0	1	0	30	0	2	0	3	0	0	0	5	4	5	1	0	4	1	3	0	2	2	0	0	0	25
	0.22	149	191.026	106	50	24	18	14	90.1064	43.2511	32.4383	25.2298	0.471698	0.226415	0.169811	0.132075	1	0	0	0	0	1	1	0	1	0	14	0	0	0	6	0	0	0	2	8	11	0	0	10	5	3	0	20	3	1	0	0	1
Rape+1.5n	0.21	115	145.57	110	48	21	8	33	63.5213	27.7906	10.5869	43.6709	0.436364	0.190909	0.0727273	0.3	0	0	0	0	1	0	1	0	0	0	6	0	0	0	1	1	0	0	2	6	6	0	1	14	10	7	0	8	13	0	0	0	20
	0.21	160	202.532	103	49	23	7	24	96.35	45.2255	13.7643	47.1918	0.475728	0.223301	0.0679612	0.23301	2	0	0	0	3	0	2	0	0	0	0	0	3	0	11	0	0	0	6	11	3	1	0	14	1	0	0	9	14	0	0	0	5
	0.22	121	155.128	121	70	5	26	20	89.7436	6.41026	33.3333	25.641	0.578512	0.0413223	0.214876	0.165289	0	0	0	0	4	0	1	0	0	0	0	4	0	6	28	0	0	0	4	4	9	0	1	11	3	4	0	5	0	0	0	0	6
Rape+all n	0.21	222	281.013	103	29	24	19	31	79.1201	65.4787	51.8373	84.5766	0.281553	0.23301	0.184466	0.300971	1	0	0	0	15	0	1	0	0	0	0	1	0	0	4	0	0	0	4	2	4	0	0	8	2	3	0	17	7	0	0	0	7
	0.21	286	362.025	105	43	31	19	12	148.258	106.884	65.5093	41.3743	0.409524	0.295238	0.180952	0.114286	7	0	0	0	9	0	1	0	0	0	2	0	6	0	2	6	0	0	5	2	6	0	3	11	1	1	0	30	1	0	0	0	6
	0.22	170	217.949	105	18	69	2	16	37.3626	143.223	4.1514	33.2112	0.171429	0.657143	0.0190476	0.152381	0	0	0	0	0	0	0	0	0	0	2	0	7	0	0	0	0	0	0	1	3	0	0	2	3	2	0	60	2	0	0	0	8
Mix+n	0.23	241	312.987	100	26	34	18	22	81.3766	106.416	56.3377	68.8571	0.26	0.34	0.18	0.22	1	0	0	0	0	0	1	0	0	0	14	2	0	1	2	0	0	0	6	0	5	0	0	4	6	1	1	30	2	2	0	0	2
	0.23	197	255.844	106	60	3	28	15	144.817	7.24087	67.5815	36.2044	0.566038	0.0283019	0.264151	0.141509	1	0	0	0	8	0	1	0	1	0	17	0	4	0	0	0	0	0	5	5	4	0	1	23	1	15	0	1	0	0	0	2	9
	0.21	159	201.266	100	31	27	17	25	62.3924	54.3418	34.2152	50.3165	0.31	0.27	0.17	0.25	2	0	0	0	0	0	0	0	0	0	15	0	1	0	4	1	0	0	2	5	4	0	1	10	1	2	0	26	1	0	0	0	8
Mix+1.5n	0.2	226	282.5	124	31	51	22	20	70.625	116.19	50.121	45.5645	0.25	0.41129	0.177419	0.16129	1	0	0	0	0	0	0	0	0	0	24	0	3	1	0	1	0	0	1	2	6	0	0	9	4	3	0	40	11	0	0	0	6
	0.22	153	196.154	101	33	6	26	36	64.0899	11.6527	50.495	69.9162	0.326733	0.0594059	0.257426	0.356436	8	0	0	0	0	0	4	0	0	0	14	0	1	0	0	0	0	0	11	1	6	0	1	7	0	6	0	3	3	0	0	0	9
	0.23	117	151.948	101	31	17	16	37	46.6375	25.5754	24.071	55.6641	0.306931	0.168317	0.158416	0.366337	0	0	0	0	3	0	3	0	1	0	5	4	2	0	0	0	0	0	3	3	11	0	2	6	4	0	0	12	5	0	0	0	14
Mix+all n	0.22	268	343.59	101	38	38	9	16	129.271	129.271	30.6169	54.4301	0.376238	0.376238	0.0891089	0.158416	1	0	0	0	0	0	0	1	6	0	1	0	5	0	0	0	0	3	2	1	4	0	0	14	3	4	1	35	1	0	0	2	6
	0.23	245	318.182	109	29	33	14	33	84.6539	96.3303	40.8674	96.3303	0.266055	0.302752	0.12844	0.302752	1	0	0	0	2	1	6	0	0	0	4	0	0	2	2	0	0	0	4	6	1	0	0	12	1	1	0	30	3	0	0	0	8
	0.21	189	239.241	107	14	54	22	17	31.3025	120.738	49.1896	38.0102	0.130841	0.504673	0.205607	0.158879	5	0	0	0	2	0	0	1	3	0	11	0	0	1	1	0	0	0	2	0	3	0	0	5	1	1	0	48	5	1	0	0	0
CK	0.2	341	426.25	121	57	10	41	13	200.795	35.2273	144.432	45.7955	0.471074	0.0826446	0.338843	0.107438	4	0	0	0	0	0	0	0	0	0	37	0	1	0	4	2	2	0	32	4	3	0	1	6	1	1	0	1	9	0	0	0	3
CK	0.19	330	407.407	99	39	41	7	12	160.494	168.724	28.8066	49.3827	0.393939	0.414141	0.0707071	0.121212	1	0	0	0	2	0	2	0	2	0	0	0	0	3	7	0	0	0	7	12	0	0	0	7	0	2	0	38	3	0	0	0	0
CK	0.22	311	398.718	104	42	40	13	9	161.021	153.353	49.8397	34.5044	0.403846	0.384615	0.125	0.0865385	5	0	0	0	3	0	3	0	0	0	2	0	2	0	23	1	0	0	8	0	2	0	0	5	0	1	0	35	3	2	0	0	1
The treatment of Rice-n, Rice-1.5n and Rice-all n represents straw mulching types is rice straw and straw mulching distances is mean radius of crown width（n）, one and half mean radius of crown width(1.5 n), and the whole quadrat（all n）; The treatment of Rape-n, Rape-1.5n and Rape-all n represents straw mulching types is rapeseed seed straw and straw mulching distances is n、1.5 n and all n; The tr…		BF: bacterivores; FF: fungivores ; PP: plant parasites; OP: omnivores-predators; NBF: number of bacterivores; NFF: number of fungivores ; NPP: number of plant parasites; NOP: number of omnivores-predators
[truncated: 13 more columns]

## Sheet: the number of nematode
	the number of nematode of different treatment
Treatment	Soil moisture content	the total number of nematode/100g fresh soil	Number/100 g dry Soil	count/50g fresh soil				legend
Rice+n	0.24	173	227.632	73				The treatment of Rice-n, Rice-1.5n and Rice-all n represents straw mulching types is rice straw and straw mulching distances is mean radius of crown width（n）, one and half mean radius of crown width(1.5 n), and the whole quadrat（all n）; The treatment of Rape-n, Rape-1.5n and Rape-all n represents straw mulching types is rapeseed seed straw and straw mulching distances is n、1.5 n and all n; The tr…
	0.26	116	156.757	98
	0.22	117	150	108
Rice+1.5n	0.22	204	261.538	100
	0.21	228	288.608	107
	0.21	258	326.582	100
Rice+all n	0.21	160	202.532	106
	0.22	145	185.897	105
	0.21	167	211.392	100
Rape+n	0.25	116	154.667	100
	0.21	127	160.759	99
	0.22	149	191.026	106
Rape+1.5n	0.21	115	145.57	110
	0.21	160	202.532	103
	0.22	121	155.128	121
Rape+all n	0.21	222	281.013	103
	0.21	286	362.025	105
	0.22	170	217.949	105
Mix+n	0.23	241	312.987	100
	0.23	197	255.844	106
	0.21	159	201.266	100
Mix+1.5n	0.2	226	282.5	124
	0.22	153	196.154	101
	0.23	117	151.948	101
Mix+all n	0.22	268	343.59	101
	0.23	245	318.182	109
	0.21	189	239.241	107
CK	0.2	341	426.25	121
CK	0.19	330	407.407	99
CK	0.22	311	398.718	104

## Sheet: trophic groups
					Number and proportion of different trophic groups
Treatment	BF	FF	PP	OP	NBF	NFF	NPP	NOP	%BF	%FF	%PP	%OP			legend
Rice+n	23	23	6	21	71.7195	71.7195	18.7094	65.4831	0.315068	0.315068	0.0821918	0.287671			BF: bacterivores; FF: fungivores ; PP: plant parasites; OP: omnivores-predators; NBF: number of bacterivores; NFF: number of fungivores ; NPP: number of plant parasites; NOP: number of omnivores-predators
	44	26	11	17	70.3806	41.5885	17.5951	27.1925	0.44898	0.265306	0.112245	0.173469
	47	24	15	22	65.2778	33.3333	20.8333	30.5556	0.435185	0.222222	0.138889	0.203704
Rice+1.5n	42	10	19	29	109.846	26.1538	49.6923	75.8462	0.42	0.1	0.19	0.29
	30	26	41	10	80.918	70.1289	110.588	26.9727	0.280374	0.242991	0.383178	0.0934579
	33	53	7	7	107.772	173.089	22.8608	22.8608	0.33	0.53	0.07	0.07
Rice+all n	23	37	11	35	43.9455	70.695	21.0174	66.8737	0.216981	0.349057	0.103774	0.330189
	17	40	11	37	30.0977	70.8181	19.475	65.5067	0.161905	0.380952	0.104762	0.352381
	42	38	4	16	88.7848	80.3291	8.4557	33.8228	0.42	0.38	0.04	0.16
Rape+n	51	4	27	18	78.88	6.18667	41.76	27.84	0.51	0.04	0.27	0.18
	28	4	34	33	45.4673	6.49533	55.2103	53.5865	0.282828	0.040404	0.343434	0.333333
	50	24	18	14	90.1064	43.2511	32.4383	25.2298	0.471698	0.226415	0.169811	0.132075
Rape+1.5n	48	21	8	33	63.5213	27.7906	10.5869	43.6709	0.436364	0.190909	0.0727273	0.3
	49	23	7	24	96.35	45.2255	13.7643	47.1918	0.475728	0.223301	0.0679612	0.23301
	70	5	26	20	89.7436	6.41026	33.3333	25.641	0.578512	0.0413223	0.214876	0.165289
Rape+all n	29	24	19	31	79.1201	65.4787	51.8373	84.5766	0.281553	0.23301	0.184466	0.300971
	43	31	19	12	148.258	106.884	65.5093	41.3743	0.409524	0.295238	0.180952	0.114286
	18	69	2	16	37.3626	143.223	4.1514	33.2112	0.171429	0.657143	0.0190476	0.152381
Mix+n	26	34	18	22	81.3766	106.416	56.3377	68.8571	0.26	0.34	0.18	0.22
	60	3	28	15	144.817	7.24087	67.5815	36.2044	0.566038	0.0283019	0.264151	0.141509
	31	27	17	25	62.3924	54.3418	34.2152	50.3165	0.31	0.27	0.17	0.25
Mix+1.5n	31	51	22	20	70.625	116.19	50.121	45.5645	0.25	0.41129	0.177419	0.16129
	33	6	26	36	64.0899	11.6527	50.495	69.9162	0.326733	0.0594059	0.257426	0.356436
	31	17	16	37	46.6375	25.5754	24.071	55.6641	0.306931	0.168317	0.158416	0.366337
Mix+all n	38	38	9	16	129.271	129.271	30.6169	54.4301	0.376238	0.376238	0.0891089	0.158416
	29	33	14	33	84.6539	96.3303	40.8674	96.3303	0.266055	0.302752	0.12844	0.302752
	14	54	22	17	31.3025	120.738	49.1896	38.0102	0.130841	0.504673	0.205607	0.158879
CK	57	10	41	13	200.795	35.2273	144.432	45.7955	0.471074	0.0826446	0.338843	0.107438
CK	39	41	7	12	160.494	168.724	28.8066	49.3827	0.393939	0.414141	0.0707071	0.121212
CK	42	40	13	9	161.021	153.353	49.8397	34.5044	0.403846	0.384615	0.125	0.0865385

## Sheet:  nematode genus
					number and composition of nematode genus
Treatment	Tylenchus	Malenchus	Cephalenchus	Aglenchus	Filenchus	Lelenchus	Boleodorus	Paratylenchus	Pratylenchus	Hemicriconemoides	Helicotylenchus	Longidorus	Wilsonema	Rhabditis	Mesorhabditis	Mononchus	Acrobeles	Acrobeloides	Cephalobus	Eucephalobus	Anaplectus atubulatus	Chiloplacus	Cervidellus	Prismatolaimus	Alaimus	Amphidelus	Monhystrella	Aphelenchoides	Aphelenchus	Bitylenchus	Diphtherophora	Tylencholaimus	Achromadora	Tripyla	Mylonchulus	Thonus	Pungentus	Eudorylaimus	Mesodorylaimus	Nygolaimus	Aporcelaimus	Miconchus	Belondira	Ironus	Allodorylaimus	Filenchus
Rice+n	2	0	0	0	1	0	0	0	2	0	1	0	0	0	0	1	0	0	1	1	1	0	0	6	4	3	0	23	0	0	0	0	14	1	1	0	0	0	0	0	0	0	1	1	1	2
	7	0	0	0	1	0	0	0	3	0	0	0	0	1	2	0	0	6	0	4	5	0	0	18	1	7	0	20	5	0	0	1	8	0	0	0	0	0	0	0	1	1	7	0	0	0
	2	2	0	0	3	0	3	0	0	0	5	0	1	0	25	0	0	0	3	3	2	0	1	5	2	3	1	9	14	1	0	0	11	0	0	5	0	1	0	0	0	0	3	0	0	2
Rice+1.5n	6	4	0	0	1	0	4	0	3	1	0	0	2	2	5	1	0	0	0	2	4	1	1	16	7	1	0	10	0	0	0	0	8	0	1	0	0	6	1	0	1	5	7	0	0	0
	11	0	1	1	9	0	3	0	4	0	1	1	1	0	2	0	0	1	5	7	1	0	0	3	4	4	2	25	0	0	1	0	1	0	0	1	1	0	0	0	1	5	1	0	0	0
	3	0	0	0	0	0	3	0	1	0	0	0	0	1	8	6	0	0	3	0	1	0	0	9	3	2	0	40	13	0	0	0	1	0	1	0	0	2	0	0	0	0	2	1	0	0
Rice+all n	0	0	0	0	0	0	1	0	0	1	7	0	0	0	8	1	0	0	2	1	2	0	1	2	6	0	0	35	2	0	0	0	13	1	1	7	0	0	0	0	2	0	1	5	5	0
	0	0	0	0	8	1	1	0	0	0	1	0	0	1	1	0	0	0	1	1	2	0	0	9	1	0	0	32	7	0	0	1	10	0	0	4	0	0	1	0	1	4	17	0	0	0
	1	0	0	0	1	0	0	0	1	0	1	0	0	0	0	0	0	1	3	6	4	0	1	13	10	3	1	32	1	5	0	0	9	0	1	1	0	3	0	0	0	1	1	0	0	0
Rape+n	0	0	0	0	4	0	1	0	0	0	18	2	0	4	11	2	0	0	7	8	1	0	0	3	3	6	0	2	2	0	0	0	5	0	0	2	0	1	0	0	1	1	1	3	0	4
	0	0	0	0	2	0	1	0	1	0	30	0	2	0	3	0	0	0	5	4	5	1	0	4	1	3	0	2	2	0	0	0	25	0	1	0	0	2	0	0	1	0	3	0	0	1
	1	0	0	0	0	1	1	0	1	0	14	0	0	0	6	0	0	0	2	8	11	0	0	10	5	3	0	20	3	1	0	0	1	0	0	1	3	3	0	0	1	1	3	0	0	1
Rape+1.5n	0	0	0	0	1	0	1	0	0	0	6	0	0	0	1	1	0	0	2	6	6	0	1	14	10	7	0	8	13	0	0	0	20	0	1	1	4	0	1	0	3	1	2	0	0	0
	2	0	0	0	3	0	2	0	0	0	0	0	3	0	11	0	0	0	6	11	3	1	0	14	1	0	0	9	14	0	0	0	5	2	2	1	0	6	0	0	2	2	1	0	0	3
	0	0	0	0	4	0	1	0	0	0	0	4	0	6	28	0	0	0	4	4	9	0	1	11	3	4	0	5	0	0	0	0	6	0	0	4	1	0	0	0	1	3	5	0	0	0
Rape+all n	1	0	0	0	15	0	1	0	0	0	0	1	0	0	4	0	0	0	4	2	4	0	0	8	2	3	0	17	7	0	0	0	7	1	1	2	0	2	0	0	1	2	15	0	0	0
	7	0	0	0	9	0	1	0	0	0	2	0	6	0	2	6	0	0	5	2	6	0	3	11	1	1	0	30	1	0	0	0	6	0	0	0	0	2	0	0	1	2	0	0	1	0
	0	0	0	0	0	0	0	0	0	0	2	0	7	0	0	0	0	0	0	1	3	0	0	2	3	2	0	60	2	0	0	0	8	0	1	1	0	2	0	0	2	0	2	0	0	0
Mix+n	1	0	0	0	0	0	1	0	0	0	14	2	0	1	2	0	0	0	6	0	5	0	0	4	6	1	1	30	2	2	0	0	2	0	0	1	0	8	4	2	0	2	3	0	0	0
	1	0	0	0	8	0	1	0	1	0	17	0	4	0	0	0	0	0	5	5	4	0	1	23	1	15	0	1	0	0	0	2	9	0	1	0	0	1	0	0	2	2	0	0	0	0
	2	0	0	0	0	0	0	0	0	0	15	0	1	0	4	1	0	0	2	5	4	0	1	10	1	2	0	26	1	0	0	0	8	0	0	2	0	4	1	4	0	0	6	0	0	0
Mix+1.5n	1	0	0	0	0	0	0	0	0	0	24	0	3	1	0	1	0	0	1	2	6	0	0	9	4	3	0	40	11	0	0	0	6	2	2	5	0	2	1	0	1	0	0	1	0	0
	8	0	0	0	0	0	4	0	0	0	14	0	1	0	0	0	0	0	11	1	6	0	1	7	0	6	0	3	3	0	0	0	9	0	2	4	0	4	0	0	2	14	0	0	0	1
	0	0	0	0	3	0	3	0	1	0	5	4	2	0	0	0	0	0	3	3	11	0	2	6	4	0	0	12	5	0	0	0	14	0	1	7	3	0	0	0	3	2	7	0	0	0
Mix+all n	1	0	0	0	0	0	0	1	6	0	1	0	5	0	0	0	0	3	2	1	4	0	0	14	3	4	1	35	1	0	0	2	6	0	0	2	0	4	2	0	0	2	0	0	0	0
	1	0	0	0	2	1	6	0	0	0	4	0	0	2	2	0	0	0	4	6	1	0	0	12	1	1	0	30	3	0	0	0	8	1	0	2	0	2	0	6	0	1	13	0	0	0
	5	0	0	0	2	0	0	1	3	0	11	0	0	1	1	0	0	0	2	0	3	0	0	5	1	1	0	48	5	1	0	0	0	0	0	0	0	1	1	0	0	2	12	0	0	1
CK	4	0	0	0	0	0	0	0	0	0	37	0	1	0	4	2	2	0	32	4	3	0	1	6	1	1	0	1	9	0	0	0	3	0	0	1	1	1	1	2	1	2	1	0	0	0
CK	1	0	0	0	2	0	2	0	2	0	0	0	0	3	7	0	0	0	7	12	0	0	0	7	0	2	0	38	3	0	0	0	0	0	0	1	0	0	9	2	0	0	0	0	0	0
CK	5	0	0	0	3	0	3	0	0	0	2	0	2	0	23	1	0	0	8	0	2	0	0	5	0	1	0	35	3	2	0	0	1	0	0	1	0	1	0	1	2	0	3	0	0	0
